# Supplementary material for: The Cannabinoid CB1 Receptor Inverse Agonist/Antagonist SR141716A Activates the Adenylate Cyclase/PKA Signaling Pathway Among Other Intracellular Emetic Signals to Evoke Vomiting in Least Shrews (Cryptotis parva)
Source: Int J Mol Sci. 2025 Oct 11;26(20):9884. doi: 10.3390/ijms26209884 (PMC12564499; doi:10.3390/ijms26209884)
Supplement: Supplementary file 1 [file ijms-26-09884-s001.zip]

Archive with 1 entries (1 files):
- ijms-3866285-supplementary.pdf
